# Supplementary material for: Impact of the Universal Implementation of Adolescent Hepatitis B Vaccination in Spain
Source: Vaccines (Basel). 2024 May 1;12(5):488. doi: 10.3390/vaccines12050488 (PMC11125626; doi:10.3390/vaccines12050488)
Supplement: Supplementary file 1 [file vaccines-12-00488-s001.zip]

Archive with 1 entries (1 files):
- vaccines-2952853-SI.pdf
